# Supplementary material for: Goji Berry Intake Increases Macular Pigment Optical Density in Healthy Adults: A Randomized Pilot Trial
Source: Nutrients. 2021 Dec 9;13(12):4409. doi: 10.3390/nu13124409 (PMC8708314; doi:10.3390/nu13124409)
Supplement: Supplementary file 1 [file nutrients-13-04409-s001.zip]

Archive with 1 entries (1 files):
- nutrients-1450610-supplementary.pdf
